# Supplementary material for: ZDHHC5 Mediates Immune Dysregulation Driving Generalized Anxiety Disorder Risk
Source: Brain Behav. 2025 Sep 2;15(9):e70818. doi: 10.1002/brb3.70818 (PMC12405600; doi:10.1002/brb3.70818)
Supplement: Supplementary file 2 — Supplementary Tables: brb370818‐sup‐0002‐Tables.xls [file BRB3-15-e70818-s002.xls]

## Sheet: Supplementary Table S1
Supplementary Table S1: Instrumental variables for Palmitoylation genes
Gene	SNP	effect_allele.exposure	other_allele.exposure	effect_allele.outcome	other_allele.outcome	beta.exposure	beta.outcome	eaf.exposure	eaf.outcome	remove	palindromic	ambiguous	id.outcome	pos.outcome	pval.outcome	se.outcome	outcome	mr_keep.outcome	pval_origin.outcome	data_source.outcome	samplesize.outcome	chr.exposure	pos.exposure	gene.exposure	pval.exposure	samplesize.exposure	se.exposure	exposure	mr_keep.exposure	pval_origin.exposure	id.exposure	data_source.exposure	action	SNP_index	mr_keep	R2	f	meanf	units.outcome	units.exposure	rsq.exposure	effective_n.exposure	rsq.outcome	effective_n.outcome	steiger_dir	steiger_pval
PPT2	rs115461385	T	C	T	C	-0.247765	0.0448913	0.0569873	0.107965	FALSE	FALSE	FALSE	wwcNKk	32090899	0.103124	0.0275425	outcome	TRUE	reported	textfile	451562	6	32058676	PPT2	1.1048e-08	4948	0.0433633	exposure	TRUE	reported	8l95XV	textfile	2	1	TRUE	0.00655464	32.6332	70.3868	NA	NA	0.00655728	4948	5.88301e-06	451562	TRUE	3.66607e-08
PPT2	rs12153855	C	T	C	T	0.221871	0.0232248	0.104023	0.0580167	FALSE	FALSE	FALSE	wwcNKk	32107027	0.523638	0.0364168	outcome	TRUE	reported	textfile	451562	6	32074804	PPT2	1.0771e-18	8491	0.0251358	exposure	TRUE	reported	8l95XV	textfile	2	1	TRUE	0.00909265	77.8958	70.3868	NA	NA	0.00909478	8491	9.00709e-07	451562	TRUE	5.39808e-18
PPT2	rs440160	C	G	C	G	-0.509198	0.19083	0.0304969	0.00202056	FALSE	TRUE	FALSE	wwcNKk	32056126	0.333873	0.197477	outcome	TRUE	reported	textfile	451562	6	32023903	PPT2	3.9413e-19	5211	0.0569668	exposure	TRUE	reported	8l95XV	textfile	2	1	TRUE	0.0151008	79.8661	70.3868	NA	NA	0.0151065	5211	2.06797e-06	451562	TRUE	1.93877e-18
PPT2	rs553108	A	G	A	G	0.170782	-0.0335096	0.377855	0.441233	FALSE	FALSE	FALSE	wwcNKk	31872678	0.0517774	0.0172288	outcome	TRUE	reported	textfile	451562	6	31840455	PPT2	4.0348e-27	8483	0.0158344	exposure	TRUE	reported	8l95XV	textfile	2	1	TRUE	0.0135275	116.3	70.3868	NA	NA	0.0135306	8483	8.3774e-06	451562	TRUE	2.56781e-25
PPT2	rs693906	C	G	C	G	0.149991	-0.0488081	0.137346	0.124316	FALSE	TRUE	FALSE	wwcNKk	31867387	0.0594087	0.0258908	outcome	TRUE	reported	textfile	451562	6	31835164	PPT2	1.7367e-11	8488	0.0222975	exposure	TRUE	reported	8l95XV	textfile	2	1	TRUE	0.00530277	45.2392	70.3868	NA	NA	0.00530401	8488	7.86999e-06	451562	TRUE	1.53197e-10
ZDHHC5	rs11229043	T	C	T	C	0.125519	-0.0192048	0.12183	0.148226	FALSE	FALSE	FALSE	YeZO7H	57503531	0.428618	0.024262	outcome	TRUE	reported	textfile	451562	11	57271004	ZDHHC5	6.6361e-24	30153	0.0124495	exposure	TRUE	reported	ZRgorI	textfile	2	1	TRUE	0.00335984	101.644	97.9792	NA	NA	0.00336006	30153	1.38756e-06	451562	TRUE	1.20157e-21
ZDHHC5	rs11229091	C	T	C	T	0.269876	0.0866129	0.0213007	0.0166371	FALSE	FALSE	FALSE	YeZO7H	57675935	0.198004	0.0672846	outcome	TRUE	reported	textfile	451562	11	57443407	ZDHHC5	2.7285e-18	25053	0.0309409	exposure	TRUE	reported	ZRgorI	textfile	2	1	TRUE	0.00302751	76.0724	97.9792	NA	NA	0.00302775	25053	3.66958e-06	451562	TRUE	2.60326e-16
ZDHHC5	rs11229430	C	G	C	G	0.0560577	-0.0221677	0.225553	0.247372	FALSE	TRUE	FALSE	YeZO7H	58413631	0.263043	0.0198062	outcome	TRUE	reported	textfile	451562	11	58181104	ZDHHC5	8.0028e-09	30311	0.00971772	exposure	TRUE	reported	ZRgorI	textfile	2	1	TRUE	0.00109664	33.2746	97.9792	NA	NA	0.00109671	30311	2.7741e-06	451562	TRUE	1.1427e-07
ZDHHC5	rs112910373	T	C	T	C	-0.175493	-0.0518586	0.0293826	0.0223395	FALSE	FALSE	FALSE	YeZO7H	57827840	0.369133	0.0577427	outcome	TRUE	reported	textfile	451562	11	57595312	ZDHHC5	3.5206e-12	27537	0.0252323	exposure	TRUE	reported	ZRgorI	textfile	2	1	TRUE	0.00175359	48.3699	97.9792	NA	NA	0.00175372	27537	1.7862e-06	451562	TRUE	6.36587e-11
ZDHHC5	rs113207737	G	T	G	T	0.249376	0.0638094	0.0197023	0.0630192	FALSE	FALSE	FALSE	YeZO7H	57942842	0.0713477	0.0353856	outcome	TRUE	reported	textfile	451562	11	57710314	ZDHHC5	1.3537e-13	22801	0.0336954	exposure	TRUE	reported	ZRgorI	textfile	2	1	TRUE	0.00239648	54.7685	97.9792	NA	NA	0.00239669	22801	7.20108e-06	451562	TRUE	8.94738e-12
ZDHHC5	rs116677028	C	A	C	A	-0.106277	-0.0759986	0.045352	0.0273145	FALSE	FALSE	FALSE	YeZO7H	58078208	0.149045	0.0526702	outcome	TRUE	reported	textfile	451562	11	57845680	ZDHHC5	4.7453e-08	30488	0.0194626	exposure	TRUE	reported	ZRgorI	textfile	2	1	TRUE	0.000977074	29.8162	97.9792	NA	NA	0.000977138	30488	4.61067e-06	451562	TRUE	8.59691e-07
ZDHHC5	rs116913666	C	A	C	A	0.195777	-0.0672546	0.0318577	0.01722	FALSE	FALSE	FALSE	YeZO7H	58340110	0.316642	0.0671617	outcome	TRUE	reported	textfile	451562	11	58107583	ZDHHC5	9.7251e-15	25357	0.0252848	exposure	TRUE	reported	ZRgorI	textfile	2	1	TRUE	0.00235876	59.9478	97.9792	NA	NA	0.00235895	25357	2.22067e-06	451562	TRUE	2.87193e-13
ZDHHC5	rs12361014	C	T	C	T	0.189074	0.0292931	0.0185456	0.0229061	FALSE	FALSE	FALSE	YeZO7H	57156479	0.612716	0.0578685	outcome	TRUE	reported	textfile	451562	11	56923953	ZDHHC5	4.8918e-08	22869	0.0346582	exposure	TRUE	reported	ZRgorI	textfile	2	1	TRUE	0.00129969	29.7588	97.9792	NA	NA	0.00129981	22869	5.67454e-07	451562	TRUE	1.88934e-07
ZDHHC5	rs12790809	A	G	A	G	0.191926	-0.0492348	0.0215468	0.0173505	FALSE	FALSE	FALSE	YeZO7H	58645670	0.455742	0.0660093	outcome	TRUE	reported	textfile	451562	11	58413143	ZDHHC5	5.7113e-09	21846	0.0329486	exposure	TRUE	reported	ZRgorI	textfile	2	1	TRUE	0.00155076	33.9275	97.9792	NA	NA	0.00155091	21846	1.23202e-06	451562	TRUE	3.25363e-08
ZDHHC5	rs148209242	T	C	T	C	0.211383	-0.0273219	0.0328707	0.0375322	FALSE	FALSE	FALSE	YeZO7H	57892758	0.546065	0.0452598	outcome	TRUE	reported	textfile	451562	11	57660230	ZDHHC5	2.6929e-19	28390	0.0235372	exposure	TRUE	reported	ZRgorI	textfile	2	1	TRUE	0.00283291	80.6491	97.9792	NA	NA	0.00283311	28390	8.07013e-07	451562	TRUE	1.12792e-17
ZDHHC5	rs1867127	T	C	T	C	-0.0526213	-0.0202886	0.481481	0.478568	FALSE	FALSE	FALSE	YeZO7H	57373647	0.238503	0.0172122	outcome	TRUE	reported	textfile	451562	11	57141120	ZDHHC5	1.9176e-10	29328	0.00826365	exposure	TRUE	reported	ZRgorI	textfile	2	1	TRUE	0.00138069	40.5461	97.9792	NA	NA	0.00138078	29328	3.07691e-06	451562	TRUE	4.15303e-09
ZDHHC5	rs188845805	T	C	T	C	0.350763	-0.0180308	0.0134047	0.010128	FALSE	FALSE	FALSE	YeZO7H	58679216	0.835596	0.0868828	outcome	TRUE	reported	textfile	451562	11	58446689	ZDHHC5	2.9972e-08	9437	0.0632951	exposure	TRUE	reported	ZRgorI	textfile	2	1	TRUE	0.0032437	30.7039	97.9792	NA	NA	0.00324439	9437	9.53777e-08	451562	TRUE	4.98756e-08
ZDHHC5	rs2441987	G	A	G	A	-0.0480634	-0.0154046	0.38083	0.426698	FALSE	FALSE	FALSE	YeZO7H	58151220	0.374769	0.0173558	outcome	TRUE	reported	textfile	451562	11	57918692	ZDHHC5	6.4213e-09	30935	0.00827922	exposure	TRUE	reported	ZRgorI	textfile	2	1	TRUE	0.00108824	33.6993	97.9792	NA	NA	0.00108831	30935	1.7446e-06	451562	TRUE	7.0344e-08
ZDHHC5	rs2454663	T	C	T	C	-0.112397	-0.0101132	0.2098	0.194902	FALSE	FALSE	FALSE	YeZO7H	57590610	0.640801	0.0216752	outcome	TRUE	reported	textfile	451562	11	57358083	ZDHHC5	2.6413e-29	30153	0.0100011	exposure	TRUE	reported	ZRgorI	textfile	2	1	TRUE	0.00417122	126.293	97.9792	NA	NA	0.0041715	30153	4.82098e-07	451562	TRUE	5.52145e-27
ZDHHC5	rs28362934	A	G	A	G	0.119454	0.00971029	0.100774	0.0698282	FALSE	FALSE	FALSE	YeZO7H	57596070	0.774405	0.0338789	outcome	TRUE	reported	textfile	451562	11	57363543	ZDHHC5	3.7398e-19	30935	0.0133552	exposure	TRUE	reported	ZRgorI	textfile	2	1	TRUE	0.00257947	79.9971	97.9792	NA	NA	0.00257964	30935	1.81924e-07	451562	TRUE	9.77976e-18
ZDHHC5	rs3851121	C	G	C	G	0.0741652	0.00108656	0.334566	0.311406	FALSE	TRUE	FALSE	YeZO7H	58019567	0.953062	0.0184594	outcome	TRUE	reported	textfile	451562	11	57787039	ZDHHC5	3.6888e-18	30820	0.00853641	exposure	TRUE	reported	ZRgorI	textfile	2	1	TRUE	0.00244318	75.4782	97.9792	NA	NA	0.00244333	30820	7.67285e-09	451562	TRUE	4.96357e-17
ZDHHC5	rs584499	T	C	T	C	-0.132522	0.0063724	0.134596	0.100993	FALSE	FALSE	FALSE	YeZO7H	57858569	0.824395	0.0287179	outcome	TRUE	reported	textfile	451562	11	57626041	ZDHHC5	2.9983e-29	30809	0.0118038	exposure	TRUE	reported	ZRgorI	textfile	2	1	TRUE	0.00407459	126.04	97.9792	NA	NA	0.00407486	30809	1.0904e-07	451562	TRUE	3.47849e-27
ZDHHC5	rs588808	G	A	G	A	0.120583	-0.0072733	0.493273	0.57577	FALSE	FALSE	FALSE	YeZO7H	57916250	0.675688	0.0173855	outcome	TRUE	reported	textfile	451562	11	57683722	ZDHHC5	7.8925e-51	30935	0.00804136	exposure	TRUE	reported	ZRgorI	textfile	2	1	TRUE	0.0072163	224.844	97.9792	NA	NA	0.00721677	30935	3.8759e-07	451562	TRUE	6.61691e-47
ZDHHC5	rs67812265	G	A	G	A	-0.182754	-0.00876134	0.0473545	0.0330779	FALSE	FALSE	FALSE	YeZO7H	57776189	0.853931	0.0475889	outcome	TRUE	reported	textfile	451562	11	57543661	ZDHHC5	6.2222e-20	27724	0.0199945	exposure	TRUE	reported	ZRgorI	textfile	2	1	TRUE	0.00300434	83.5372	97.9792	NA	NA	0.00300455	27724	7.5061e-08	451562	TRUE	1.11386e-18
ZDHHC5	rs7116341	A	G	A	G	0.255426	0.0470601	0.676451	0.365108	FALSE	FALSE	FALSE	YeZO7H	57713683	0.00784459	0.0177005	outcome	TRUE	reported	textfile	451562	11	57481155	ZDHHC5	3.9204e-194	30934	0.00859367	exposure	TRUE	reported	ZRgorI	textfile	2	1	TRUE	0.0277657	883.376	97.9792	NA	NA	0.0277674	30934	1.56535e-05	451562	TRUE	7.51003e-172
ZDHHC5	rs72923632	T	C	T	C	0.105349	-0.0113057	0.102618	0.117166	FALSE	FALSE	FALSE	YeZO7H	58181324	0.670519	0.0265743	outcome	TRUE	reported	textfile	451562	11	57948796	ZDHHC5	2.9125e-15	30491	0.0133444	exposure	TRUE	reported	ZRgorI	textfile	2	1	TRUE	0.00203987	62.3206	97.9792	NA	NA	0.00204	30491	4.00826e-07	451562	TRUE	5.02958e-14
ZDHHC5	rs75967021	T	C	T	C	0.206962	0.0373349	0.0356667	0.0335214	FALSE	FALSE	FALSE	YeZO7H	57692247	0.432666	0.0475824	outcome	TRUE	reported	textfile	451562	11	57459719	ZDHHC5	2.1065e-20	29083	0.0223574	exposure	TRUE	reported	ZRgorI	textfile	2	1	TRUE	0.00293781	85.6862	97.9792	NA	NA	0.00293801	29083	1.36339e-06	451562	TRUE	1.70844e-18
ZDHHC5	rs76990447	A	G	A	G	0.147324	0.058834	0.0321422	0.0531758	FALSE	FALSE	FALSE	YeZO7H	57972012	0.123519	0.0381997	outcome	TRUE	reported	textfile	451562	11	57739484	ZDHHC5	1.3917e-10	30491	0.0229591	exposure	TRUE	reported	ZRgorI	textfile	2	1	TRUE	0.00134859	41.1726	97.9792	NA	NA	0.00134868	30491	5.25314e-06	451562	TRUE	5.82416e-09
ZDHHC5	rs77916918	A	G	A	G	0.142858	-0.107435	0.0338294	0.0275686	FALSE	FALSE	FALSE	YeZO7H	56860610	0.040095	0.0523365	outcome	TRUE	reported	textfile	451562	11	56628086	ZDHHC5	2.8931e-10	29792	0.0226601	exposure	TRUE	reported	ZRgorI	textfile	2	1	TRUE	0.00133232	39.7428	97.9792	NA	NA	0.00133241	29792	9.33174e-06	451562	TRUE	2.21797e-08
ZDHHC5	rs79600045	A	G	A	G	0.118852	0.0341383	0.041418	0.0558874	FALSE	FALSE	FALSE	YeZO7H	58675849	0.360452	0.0373299	outcome	TRUE	reported	textfile	451562	11	58443322	ZDHHC5	7.417e-09	29798	0.0205581	exposure	TRUE	reported	ZRgorI	textfile	2	1	TRUE	0.00112041	33.4212	97.9792	NA	NA	0.00112049	29798	1.85205e-06	451562	TRUE	7.8365e-08
ZDHHC5	rs964720	T	C	T	C	0.0584734	0.00391328	0.81138	0.150954	FALSE	FALSE	FALSE	YeZO7H	58162738	0.870818	0.024064	outcome	TRUE	reported	textfile	451562	11	57930210	ZDHHC5	1.2719e-08	30935	0.0102767	exposure	TRUE	reported	ZRgorI	textfile	2	1	TRUE	0.00104545	32.3729	97.9792	NA	NA	0.00104552	30935	5.8564e-08	451562	TRUE	4.70087e-08
ZDHHC13	rs11024983	C	A	C	A	0.199127	0.0394053	0.16851	0.215983	FALSE	FALSE	FALSE	BGR7OS	19086769	0.058541	0.0208314	outcome	TRUE	reported	textfile	451562	11	19108316	ZDHHC13	9.9384e-78	31346	0.0106697	exposure	TRUE	reported	MwBQpn	textfile	2	1	TRUE	0.0109895	348.282	135.722	NA	NA	0.0109902	31346	7.92416e-06	451562	TRUE	8.22072e-69
ZDHHC13	rs11025027	G	A	G	A	0.306811	-0.0184231	0.971518	0.0105598	FALSE	FALSE	FALSE	BGR7OS	19122789	0.828271	0.0849303	outcome	TRUE	reported	textfile	451562	11	19144336	ZDHHC13	1.1095e-34	28964	0.0249773	exposure	TRUE	reported	MwBQpn	textfile	2	1	TRUE	0.00518246	150.876	135.722	NA	NA	0.00518282	28964	1.04204e-07	451562	TRUE	2.31418e-32
ZDHHC13	rs11025029	G	A	G	A	0.356475	0.0619846	0.140797	0.219163	FALSE	FALSE	FALSE	BGR7OS	19123772	0.00249121	0.0204948	outcome	TRUE	reported	textfile	451562	11	19145319	ZDHHC13	1e-200	31353	0.0114816	exposure	TRUE	reported	MwBQpn	textfile	2	1	TRUE	0.0298281	963.892	135.722	NA	NA	0.02983	31353	2.02561e-05	451562	TRUE	3.58265e-186
ZDHHC13	rs11025052	G	T	G	T	-0.108449	-0.0184535	0.125617	0.0761708	FALSE	FALSE	FALSE	BGR7OS	19196715	0.568319	0.0323445	outcome	TRUE	reported	textfile	451562	11	19218262	ZDHHC13	3.5164e-19	31012	0.0121156	exposure	TRUE	reported	MwBQpn	textfile	2	1	TRUE	0.00257699	80.1188	135.722	NA	NA	0.00257715	31012	7.20843e-07	451562	TRUE	1.73421e-17
ZDHHC13	rs12283151	T	C	T	C	0.132494	-0.03392	0.0364845	0.0275463	FALSE	FALSE	FALSE	BGR7OS	19011549	0.520602	0.0528006	outcome	TRUE	reported	textfile	451562	11	19033096	ZDHHC13	2.3009e-09	28926	0.0221747	exposure	TRUE	reported	MwBQpn	textfile	2	1	TRUE	0.00123268	35.6982	135.722	NA	NA	0.00123277	28926	9.13941e-07	451562	TRUE	1.76622e-08
ZDHHC13	rs12798330	G	A	G	A	-0.144852	-0.149828	0.0294921	0.0187843	FALSE	FALSE	FALSE	BGR7OS	19163369	0.0186724	0.0637023	outcome	TRUE	reported	textfile	451562	11	19184916	ZDHHC13	1.3692e-08	26833	0.0255152	exposure	TRUE	reported	MwBQpn	textfile	2	1	TRUE	0.00119967	32.2271	135.722	NA	NA	0.00119976	26833	1.22505e-05	451562	TRUE	7.14436e-07
ZDHHC13	rs137879491	C	T	C	T	0.13588	-0.0061077	0.135701	0.165961	FALSE	FALSE	FALSE	BGR7OS	19045878	0.791017	0.0230488	outcome	TRUE	reported	textfile	451562	11	19067425	ZDHHC13	2.2204e-31	31353	0.0116606	exposure	TRUE	reported	MwBQpn	textfile	2	1	TRUE	0.00431233	135.781	135.722	NA	NA	0.0043126	31353	1.55505e-07	451562	TRUE	4.43791e-29
ZDHHC13	rs17499289	C	T	C	T	-0.232351	-0.017808	0.0158362	0.0132014	FALSE	FALSE	FALSE	BGR7OS	19152408	0.811645	0.0747283	outcome	TRUE	reported	textfile	451562	11	19173955	ZDHHC13	4.4248e-08	17799	0.0424549	exposure	TRUE	reported	MwBQpn	textfile	2	1	TRUE	0.00168	29.9493	135.722	NA	NA	0.00168019	17799	1.25761e-07	451562	TRUE	1.03719e-07
ZDHHC13	rs2242458	A	G	A	G	0.110464	0.0221882	0.384557	0.426061	FALSE	FALSE	FALSE	BGR7OS	19166575	0.202221	0.0173991	outcome	TRUE	reported	textfile	451562	11	19188122	ZDHHC13	6.079e-41	31086	0.00824382	exposure	TRUE	reported	MwBQpn	textfile	2	1	TRUE	0.00574272	179.538	135.722	NA	NA	0.00574309	31086	3.60142e-06	451562	TRUE	1.54404e-36
ZDHHC13	rs4267049	A	G	A	G	-0.178946	-0.14549	0.0372202	0.022206	FALSE	FALSE	FALSE	BGR7OS	19114257	0.0112251	0.0573786	outcome	TRUE	reported	textfile	451562	11	19135804	ZDHHC13	3.5222e-17	30949	0.0212329	exposure	TRUE	reported	MwBQpn	textfile	2	1	TRUE	0.00228974	71.0232	135.722	NA	NA	0.00228989	30949	1.42379e-05	451562	TRUE	6.01906e-14
ZDHHC13	rs4756986	C	T	C	T	-0.13494	-0.00912704	0.0768645	0.0855218	FALSE	FALSE	FALSE	BGR7OS	19078691	0.76642	0.0307244	outcome	TRUE	reported	textfile	451562	11	19100238	ZDHHC13	2.949e-19	31141	0.0150426	exposure	TRUE	reported	MwBQpn	textfile	2	1	TRUE	0.00257739	80.4647	135.722	NA	NA	0.00257755	31141	1.95424e-07	451562	TRUE	8.18128e-18
ZDHHC13	rs55794144	T	C	T	C	-0.116973	0.0179223	0.0630422	0.0615742	FALSE	FALSE	FALSE	BGR7OS	19159887	0.618275	0.0359671	outcome	TRUE	reported	textfile	451562	11	19181434	ZDHHC13	1.4229e-12	31026	0.0165176	exposure	TRUE	reported	MwBQpn	textfile	2	1	TRUE	0.00161379	50.1472	135.722	NA	NA	0.0016139	31026	5.49871e-07	451562	TRUE	1.79249e-11
ZDHHC13	rs57092442	A	G	A	G	0.218225	0.0118769	0.0744671	0.117425	FALSE	FALSE	FALSE	BGR7OS	19085847	0.65534	0.0266085	outcome	TRUE	reported	textfile	451562	11	19107394	ZDHHC13	2.6643e-33	22024	0.0181492	exposure	TRUE	reported	MwBQpn	textfile	2	1	TRUE	0.00652158	144.561	135.722	NA	NA	0.00652217	22024	4.41214e-07	451562	TRUE	2.84387e-31
ZDHHC13	rs7102104	C	T	C	T	-0.108628	-0.0181585	0.742574	0.226735	FALSE	FALSE	FALSE	BGR7OS	19057751	0.375527	0.020491	outcome	TRUE	reported	textfile	451562	11	19079298	ZDHHC13	1.2839e-32	31354	0.0091336	exposure	TRUE	reported	MwBQpn	textfile	2	1	TRUE	0.00449107	141.439	135.722	NA	NA	0.00449135	31354	1.73907e-06	451562	TRUE	1.93021e-29
ZDHHC13	rs7123490	G	A	G	A	0.0637991	-0.00507539	0.134203	0.157295	FALSE	FALSE	FALSE	BGR7OS	18858907	0.830071	0.0236493	outcome	TRUE	reported	textfile	451562	11	18880454	ZDHHC13	4.8753e-08	31470	0.0116936	exposure	TRUE	reported	MwBQpn	textfile	2	1	TRUE	0.000944986	29.765	135.722	NA	NA	0.000945046	31470	1.01997e-07	451562	TRUE	1.79405e-07
ZDHHC13	rs7350521	G	A	G	A	0.0703589	0.0197145	0.139149	0.185207	FALSE	FALSE	FALSE	BGR7OS	19288127	0.377298	0.0223296	outcome	TRUE	reported	textfile	451562	11	19309674	ZDHHC13	2.6651e-09	29863	0.0118226	exposure	TRUE	reported	MwBQpn	textfile	2	1	TRUE	0.00118457	35.4144	135.722	NA	NA	0.00118465	29863	1.72621e-06	451562	TRUE	2.98067e-08
ZDHHC13	rs74547908	T	G	T	G	-0.104872	-0.0300501	0.0570038	0.0967882	FALSE	FALSE	FALSE	BGR7OS	19060419	0.298147	0.0288828	outcome	TRUE	reported	textfile	451562	11	19081966	ZDHHC13	2.1139e-09	30333	0.0175114	exposure	TRUE	reported	MwBQpn	textfile	2	1	TRUE	0.001181	35.8634	135.722	NA	NA	0.00118108	30333	2.39716e-06	451562	TRUE	3.112e-08
ZDHHC13	rs78274049	A	G	A	G	0.242858	0.0302523	0.0168562	0.0328552	FALSE	FALSE	FALSE	BGR7OS	19184150	0.536262	0.0489143	outcome	TRUE	reported	textfile	451562	11	19205697	ZDHHC13	2.3501e-13	27464	0.0331448	exposure	TRUE	reported	MwBQpn	textfile	2	1	TRUE	0.00195103	53.684	135.722	NA	NA	0.00195117	27464	8.47089e-07	451562	TRUE	3.31809e-12
ZDHHC13	rs78632806	T	C	T	C	0.158083	0.0877439	0.0357657	0.0206191	FALSE	FALSE	FALSE	BGR7OS	18999542	0.152923	0.0613901	outcome	TRUE	reported	textfile	451562	11	19021089	ZDHHC13	2.4911e-12	28459	0.022571	exposure	TRUE	reported	MwBQpn	textfile	2	1	TRUE	0.00172068	49.0498	135.722	NA	NA	0.0017208	28459	4.52397e-06	451562	TRUE	1.17163e-10
ZDHHC13	rs80281208	T	G	T	G	0.194197	0.0530838	0.0316131	0.0537429	FALSE	FALSE	FALSE	BGR7OS	19195961	0.164306	0.0381696	outcome	TRUE	reported	textfile	451562	11	19217508	ZDHHC13	3.225e-16	28870	0.023785	exposure	TRUE	reported	MwBQpn	textfile	2	1	TRUE	0.00230373	66.6577	135.722	NA	NA	0.00230389	28870	4.28323e-06	451562	TRUE	3.68872e-14
ZDHHC20	rs112506767	C	T	C	T	-0.200009	0.0238156	0.0297937	0.0428024	FALSE	FALSE	FALSE	adbfu3	21354741	0.577402	0.0427427	outcome	TRUE	reported	textfile	451562	13	21928880	ZDHHC20	2.2358e-10	17403	0.0315267	exposure	TRUE	reported	o7NfEI	textfile	2	1	TRUE	0.00230735	40.243	104.856	NA	NA	0.00230761	17403	6.87517e-07	451562	TRUE	9.63204e-10
ZDHHC20	rs113842275	A	C	A	C	0.109807	0.0229428	0.951664	0.0417866	FALSE	FALSE	FALSE	adbfu3	21345471	0.602395	0.0440395	outcome	TRUE	reported	textfile	451562	13	21919610	ZDHHC20	8.6335e-09	29863	0.0190783	exposure	TRUE	reported	o7NfEI	textfile	2	1	TRUE	0.00110807	33.1247	104.856	NA	NA	0.00110814	29863	6.01025e-07	451562	TRUE	5.22789e-08
ZDHHC20	rs116975298	T	C	T	C	-0.254562	1.09223e-05	0.0226386	0.047156	FALSE	FALSE	FALSE	adbfu3	21420710	0.999785	0.040512	outcome	TRUE	reported	textfile	451562	13	21994849	ZDHHC20	2.104e-16	23539	0.030984	exposure	TRUE	reported	o7NfEI	textfile	2	1	TRUE	0.00285942	67.4953	104.856	NA	NA	0.00285967	23539	1.6097e-13	451562	TRUE	1.18735e-15
ZDHHC20	rs117322839	A	G	A	G	0.209881	-0.0204959	0.0201787	0.0261617	FALSE	FALSE	FALSE	adbfu3	21493363	0.706405	0.0544109	outcome	TRUE	reported	textfile	451562	13	22067502	ZDHHC20	5.0654e-11	24774	0.0319497	exposure	TRUE	reported	o7NfEI	textfile	2	1	TRUE	0.00173884	43.1496	104.856	NA	NA	0.00173898	24774	3.14229e-07	451562	TRUE	2.82437e-10
ZDHHC20	rs12583648	C	G	C	G	-0.0680521	0.00336792	0.358888	0.357108	FALSE	TRUE	FALSE	adbfu3	21325916	0.850548	0.0178746	outcome	TRUE	reported	textfile	451562	13	21900055	ZDHHC20	6.1052e-16	30688	0.008415	exposure	TRUE	reported	o7NfEI	textfile	2	1	TRUE	0.00212658	65.3953	104.856	NA	NA	0.00212672	30688	7.86204e-08	451562	TRUE	7.54163e-15
ZDHHC20	rs148153530	T	C	T	C	-0.262408	0.0265703	0.0143747	0.0107064	FALSE	FALSE	FALSE	adbfu3	21339492	0.750646	0.0836098	outcome	TRUE	reported	textfile	451562	13	21913631	ZDHHC20	1.9631e-10	20757	0.0412333	exposure	TRUE	reported	o7NfEI	textfile	2	1	TRUE	0.00194737	40.4966	104.856	NA	NA	0.00194756	20757	2.23647e-07	451562	TRUE	7.5638e-10
ZDHHC20	rs2181329	A	C	A	C	0.168991	-0.0444656	0.806365	0.178986	FALSE	FALSE	FALSE	adbfu3	21510813	0.0478718	0.0224744	outcome	TRUE	reported	textfile	451562	13	22084952	ZDHHC20	1.7924e-61	30688	0.0102151	exposure	TRUE	reported	o7NfEI	textfile	2	1	TRUE	0.00883923	273.66	104.856	NA	NA	0.0088398	30688	8.66868e-06	451562	TRUE	4.36722e-54
ZDHHC20	rs261392	T	A	T	A	0.0553259	-0.000388414	0.667557	0.653649	FALSE	TRUE	FALSE	adbfu3	21231023	0.982946	0.0181708	outcome	TRUE	reported	textfile	451562	13	21805162	ZDHHC20	1.0694e-10	30688	0.00856837	exposure	TRUE	reported	o7NfEI	textfile	2	1	TRUE	0.00135676	41.6901	104.856	NA	NA	0.00135685	30688	1.01187e-09	451562	TRUE	4.33983e-10
ZDHHC20	rs2798259	A	T	A	T	0.0763417	0.0250376	0.435823	0.488098	FALSE	TRUE	TRUE	adbfu3	21616379	0.145668	0.0172079	outcome	TRUE	reported	textfile	451562	13	22190518	ZDHHC20	3.527e-21	31132	0.008082	exposure	TRUE	reported	o7NfEI	textfile	2	1	FALSE	0.00285783	89.2193	104.856	NA	NA	0.00285802	31132	4.68826e-06	451562	TRUE	1.91421e-18
ZDHHC20	rs41284199	C	T	C	T	0.196673	-0.0912828	0.0177233	0.0210703	FALSE	FALSE	FALSE	adbfu3	21376570	0.12492	0.0594891	outcome	TRUE	reported	textfile	451562	13	21950709	ZDHHC20	2.4389e-10	29760	0.0310656	exposure	TRUE	reported	o7NfEI	textfile	2	1	TRUE	0.00134497	40.0776	104.856	NA	NA	0.00134506	29760	5.21417e-06	451562	TRUE	8.97376e-09
ZDHHC20	rs4770150	A	G	A	G	0.121039	-0.0106737	0.126165	0.133677	FALSE	FALSE	FALSE	adbfu3	21384495	0.672357	0.0252384	outcome	TRUE	reported	textfile	451562	13	21958634	ZDHHC20	3.6226e-21	27605	0.0128176	exposure	TRUE	reported	o7NfEI	textfile	2	1	TRUE	0.00321996	89.1676	104.856	NA	NA	0.00322019	27605	3.96087e-07	451562	TRUE	1.29758e-19
ZDHHC20	rs73158463	G	A	G	A	-0.144691	0.0103283	0.0302725	0.0503254	FALSE	FALSE	FALSE	adbfu3	21598063	0.795285	0.0398079	outcome	TRUE	reported	textfile	451562	13	22172202	ZDHHC20	4.9194e-08	24202	0.0265284	exposure	TRUE	reported	o7NfEI	textfile	2	1	TRUE	0.00122766	29.7458	104.856	NA	NA	0.00122776	24202	1.49075e-07	451562	TRUE	1.48858e-07
ZDHHC20	rs74039340	C	T	C	T	-0.086426	0.00342661	0.158884	0.166973	FALSE	FALSE	FALSE	adbfu3	21530207	0.882111	0.023107	outcome	TRUE	reported	textfile	451562	13	22104346	ZDHHC20	4.9806e-15	30688	0.0110416	exposure	TRUE	reported	o7NfEI	textfile	2	1	TRUE	0.00199246	61.2626	104.856	NA	NA	0.00199259	30688	4.86998e-08	451562	TRUE	4.91582e-14
ZDHHC20	rs75615472	G	A	G	A	0.109625	-0.0343127	0.858373	0.1241	FALSE	FALSE	FALSE	adbfu3	21296984	0.18764	0.0260419	outcome	TRUE	reported	textfile	451562	13	21871123	ZDHHC20	1.067e-21	31346	0.0114547	exposure	TRUE	reported	o7NfEI	textfile	2	1	TRUE	0.00291341	91.5848	104.856	NA	NA	0.0029136	31346	3.84457e-06	451562	TRUE	4.91435e-19
ZDHHC20	rs77107022	T	C	T	C	-0.148608	0.0527434	0.0268492	0.0144525	FALSE	FALSE	FALSE	adbfu3	21381496	0.461701	0.0716575	outcome	TRUE	reported	textfile	451562	13	21955635	ZDHHC20	1.069e-08	28344	0.0259836	exposure	TRUE	reported	o7NfEI	textfile	2	1	TRUE	0.00115272	32.7081	104.856	NA	NA	0.0011528	28344	1.19977e-06	451562	TRUE	7.96959e-08
ZDHHC20	rs79745409	A	G	A	G	-0.260715	0.102351	0.017317	0.00554324	FALSE	FALSE	FALSE	adbfu3	21420417	0.372831	0.114849	outcome	TRUE	reported	textfile	451562	13	21994556	ZDHHC20	2.2733e-08	13506	0.0466421	exposure	TRUE	reported	o7NfEI	textfile	2	1	TRUE	0.00230806	31.2401	104.856	NA	NA	0.0023084	13506	1.75879e-06	451562	TRUE	8.61378e-08
ZDHHC20	rs7981970	A	G	A	G	-0.228438	0.0243492	0.425358	0.428261	FALSE	FALSE	FALSE	adbfu3	21445776	0.159276	0.0172995	outcome	TRUE	reported	textfile	451562	13	22019915	ZDHHC20	5.787e-176	31354	0.00807723	exposure	TRUE	reported	o7NfEI	textfile	2	1	TRUE	0.0248759	799.804	104.856	NA	NA	0.0248774	31354	4.38717e-06	451562	TRUE	4.39589e-159
ZDHHC20	rs9506713	G	A	G	A	0.0564622	-0.00869348	0.212802	0.25627	FALSE	FALSE	FALSE	adbfu3	21609313	0.660242	0.0197768	outcome	TRUE	reported	textfile	451562	13	22183452	ZDHHC20	1.358e-08	30192	0.0099428	exposure	TRUE	reported	o7NfEI	textfile	2	1	TRUE	0.00106695	32.2455	104.856	NA	NA	0.00106702	30192	4.27917e-07	451562	TRUE	7.17301e-08
ZDHHC20	rs9509831	C	A	C	A	0.0481901	0.00889425	0.38119	0.384205	FALSE	FALSE	FALSE	adbfu3	21666816	0.621746	0.0180273	outcome	TRUE	reported	textfile	451562	13	22240955	ZDHHC20	1.0665e-08	29863	0.00842498	exposure	TRUE	reported	o7NfEI	textfile	2	1	TRUE	0.00109438	32.7151	104.856	NA	NA	0.00109445	29863	5.39066e-07	451562	TRUE	6.10514e-08
ZDHHC20	rs9550727	T	G	T	G	0.102823	-0.0280962	0.513668	0.513207	FALSE	FALSE	FALSE	adbfu3	21345254	0.104261	0.0172949	outcome	TRUE	reported	textfile	451562	13	21919393	ZDHHC20	3.9265e-37	30688	0.00807594	exposure	TRUE	reported	o7NfEI	textfile	2	1	TRUE	0.00525456	162.093	104.856	NA	NA	0.0052549	30688	5.84442e-06	451562	TRUE	1.19105e-32
ZDHHC24	rs117613663	T	C	T	C	0.111902	-0.0273865	0.0600529	0.122383	FALSE	FALSE	FALSE	LtjJJy	65850582	0.295716	0.0261905	outcome	TRUE	reported	textfile	451562	11	65618053	ZDHHC24	3.6902e-10	27780	0.0178567	exposure	TRUE	reported	UQzYwa	textfile	2	1	TRUE	0.00141167	39.2687	64.4177	NA	NA	0.00141177	27780	2.42141e-06	451562	TRUE	5.57083e-09
ZDHHC24	rs12275815	A	G	A	G	-0.129134	0.0224325	0.0692497	0.136231	FALSE	FALSE	FALSE	LtjJJy	67078533	0.37253	0.0251558	outcome	TRUE	reported	textfile	451562	11	66846004	ZDHHC24	2.4593e-14	27039	0.0169381	exposure	TRUE	reported	UQzYwa	textfile	2	1	TRUE	0.00214502	58.1196	64.4177	NA	NA	0.00214518	27039	1.76101e-06	451562	TRUE	6.44612e-13
ZDHHC24	rs141638488	G	T	G	T	0.145445	-0.000485427	0.0379568	0.0706731	FALSE	FALSE	FALSE	LtjJJy	66636327	0.988405	0.0334024	outcome	TRUE	reported	textfile	451562	11	66403798	ZDHHC24	1.7871e-10	26336	0.0228017	exposure	TRUE	reported	UQzYwa	textfile	2	1	TRUE	0.00154257	40.6847	64.4177	NA	NA	0.00154268	26336	4.6771e-10	451562	TRUE	5.81577e-10
ZDHHC24	rs142463648	T	A	T	A	0.172894	-0.119917	0.0208125	0.00955103	FALSE	TRUE	FALSE	LtjJJy	66811972	0.174613	0.0883347	outcome	TRUE	reported	textfile	451562	11	66579443	ZDHHC24	2.7344e-09	29027	0.029073	exposure	TRUE	reported	UQzYwa	textfile	2	1	TRUE	0.00121689	35.3632	64.4177	NA	NA	0.00121697	29027	4.08114e-06	451562	TRUE	5.64663e-08
ZDHHC24	rs147531523	G	A	G	A	0.191398	-0.00189446	0.0291788	0.0361628	FALSE	FALSE	FALSE	LtjJJy	66417831	0.967318	0.0462373	outcome	TRUE	reported	textfile	451562	11	66185302	ZDHHC24	3.8652e-13	25398	0.0263622	exposure	TRUE	reported	UQzYwa	textfile	2	1	TRUE	0.00207114	52.7078	64.4177	NA	NA	0.0020713	25398	3.71767e-09	451562	TRUE	1.75937e-12
ZDHHC24	rs148723727	A	C	A	C	-0.375507	0.0749473	0.0190181	0.0312842	FALSE	FALSE	FALSE	LtjJJy	66198161	0.128135	0.049259	outcome	TRUE	reported	textfile	451562	11	65965632	ZDHHC24	2.8945e-34	28316	0.0307649	exposure	TRUE	reported	UQzYwa	textfile	2	1	TRUE	0.00523377	148.969	64.4177	NA	NA	0.00523414	28316	5.12653e-06	451562	TRUE	2.09489e-30
ZDHHC24	rs183088220	A	G	A	G	0.256473	-0.0108427	0.0154883	0.024747	FALSE	FALSE	FALSE	LtjJJy	66511555	0.843042	0.0547601	outcome	TRUE	reported	textfile	451562	11	66279026	ZDHHC24	1.2352e-09	18401	0.0422136	exposure	TRUE	reported	UQzYwa	textfile	2	1	TRUE	0.00200201	36.9089	64.4177	NA	NA	0.00200223	18401	8.68222e-08	451562	TRUE	3.33574e-09
ZDHHC24	rs3737525	G	A	G	A	0.123106	-0.0131823	0.251832	0.372161	FALSE	FALSE	FALSE	LtjJJy	66538884	0.4566	0.0177072	outcome	TRUE	reported	textfile	451562	11	66306355	ZDHHC24	3.021e-41	31684	0.00915187	exposure	TRUE	reported	UQzYwa	textfile	2	1	TRUE	0.00567843	180.931	64.4177	NA	NA	0.00567879	31684	1.22734e-06	451562	TRUE	1.64115e-37
ZDHHC24	rs484261	C	A	C	A	-0.0507179	0.0158536	0.294216	0.252361	FALSE	FALSE	FALSE	LtjJJy	66293762	0.423636	0.0198138	outcome	TRUE	reported	textfile	451562	11	66061233	ZDHHC24	7.1314e-09	31355	0.0087632	exposure	TRUE	reported	UQzYwa	textfile	2	1	TRUE	0.00106715	33.4942	64.4177	NA	NA	0.00106722	31355	1.41776e-06	451562	TRUE	6.9827e-08
ZDHHC24	rs601100	A	G	A	G	-0.081454	0.0430279	0.1455	0.123059	FALSE	FALSE	FALSE	LtjJJy	65912364	0.101879	0.0263037	outcome	TRUE	reported	textfile	451562	11	65679835	ZDHHC24	7.0121e-13	31240	0.011346	exposure	TRUE	reported	UQzYwa	textfile	2	1	TRUE	0.00164707	51.5362	64.4177	NA	NA	0.00164718	31240	5.92582e-06	451562	TRUE	6.80627e-11
ZDHHC24	rs71457714	A	G	A	G	-0.0523863	0.0182487	0.6957	0.247139	FALSE	FALSE	FALSE	LtjJJy	66393681	0.360221	0.0199451	outcome	TRUE	reported	textfile	451562	11	66161152	ZDHHC24	1.6911e-09	31240	0.00869496	exposure	TRUE	reported	UQzYwa	textfile	2	1	TRUE	0.0011606	36.2971	64.4177	NA	NA	0.00116068	31240	1.85385e-06	451562	TRUE	2.23454e-08
ZDHHC24	rs76759473	G	T	G	T	0.122395	-0.0445664	0.07362	0.114651	FALSE	FALSE	FALSE	LtjJJy	65942179	0.0994283	0.0270487	outcome	TRUE	reported	textfile	451562	11	65709650	ZDHHC24	2.9204e-14	28282	0.0161004	exposure	TRUE	reported	UQzYwa	textfile	2	1	TRUE	0.0020392	57.7863	64.4177	NA	NA	0.00203934	28282	6.0118e-06	451562	TRUE	3.12549e-12
ZDHHC24	rs78650681	T	C	T	C	-0.210715	0.0882282	0.0220822	0.0364334	FALSE	FALSE	FALSE	LtjJJy	65559627	0.0537675	0.0457448	outcome	TRUE	reported	textfile	451562	11	65327098	ZDHHC24	2.0214e-12	25793	0.0299613	exposure	TRUE	reported	UQzYwa	textfile	2	1	TRUE	0.00191397	49.4578	64.4177	NA	NA	0.00191412	25793	8.23782e-06	451562	TRUE	1.66259e-10
ZDHHC24	rs7935749	T	C	T	C	-0.0715678	0.0344076	0.450162	0.371763	FALSE	FALSE	FALSE	LtjJJy	66914163	0.051428	0.017664	outcome	TRUE	reported	textfile	451562	11	66681634	ZDHHC24	3.1654e-19	31681	0.00798516	exposure	TRUE	reported	UQzYwa	textfile	2	1	TRUE	0.00252912	80.3231	64.4177	NA	NA	0.00252928	31681	8.40256e-06	451562	TRUE	3.31345e-16

## Sheet: Supplementary Table S2
Supplementary Table S2: MR Effects for each instrumental variable
Gene	id.exposure	id.outcome	samplesize	SNP	b	se	p	lo_ci	up_ci	or	or_lci95	or_uci95
PPT2	8l95XV	wwcNKk	451562	rs115461385	-0.181185	0.111164	0.103124	-0.399066	0.0366961	0.834281	0.670946	1.03738
PPT2	8l95XV	wwcNKk	451562	rs12153855	0.104677	0.164135	0.523637	-0.217028	0.426382	1.11035	0.804908	1.53171
PPT2	8l95XV	wwcNKk	451562	rs440160	-0.374766	0.38782	0.333874	-1.13489	0.385361	0.68745	0.321456	1.47015
PPT2	8l95XV	wwcNKk	451562	rs553108	-0.196213	0.100882	0.0517779	-0.393941	0.00151566	0.821837	0.674394	1.00152
PPT2	8l95XV	wwcNKk	451562	rs693906	-0.325407	0.172616	0.0594093	-0.663735	0.0129199	0.722233	0.514925	1.013
PPT2	8l95XV	wwcNKk	451562	All - Inverse variance weighted	-0.169462	0.0624376	0.00664546	-0.29184	-0.0470847	0.844118	0.746888	0.954007
PPT2	8l95XV	wwcNKk	451562	All - MR Egger	0.0109293	0.323941	0.975205	-0.623996	0.645854	1.01099	0.535799	1.90762
ZDHHC5	ZRgorI	YeZO7H	451562	rs11229043	-0.153003	0.193294	0.428618	-0.531859	0.225852	0.858127	0.587512	1.25339
ZDHHC5	ZRgorI	YeZO7H	451562	rs11229091	0.320936	0.249317	0.198003	-0.167725	0.809596	1.37842	0.845586	2.247
ZDHHC5	ZRgorI	YeZO7H	451562	rs11229430	-0.395445	0.353318	0.263042	-1.08795	0.297059	0.673381	0.336907	1.3459
ZDHHC5	ZRgorI	YeZO7H	451562	rs112910373	0.295502	0.329031	0.369133	-0.349398	0.940402	1.3438	0.705112	2.56101
ZDHHC5	ZRgorI	YeZO7H	451562	rs113207737	0.255876	0.141896	0.0713476	-0.022241	0.533993	1.29159	0.978005	1.70573
ZDHHC5	ZRgorI	YeZO7H	451562	rs116677028	0.715097	0.495592	0.149045	-0.256263	1.68646	2.04438	0.773938	5.40031
ZDHHC5	ZRgorI	YeZO7H	451562	rs116913666	-0.343526	0.343051	0.316642	-1.01591	0.328855	0.709265	0.362074	1.38938
ZDHHC5	ZRgorI	YeZO7H	451562	rs12361014	0.154929	0.306062	0.612715	-0.444953	0.754811	1.16757	0.640855	2.12721
ZDHHC5	ZRgorI	YeZO7H	451562	rs12790809	-0.25653	0.343931	0.455742	-0.930636	0.417575	0.773732	0.394303	1.51828
ZDHHC5	ZRgorI	YeZO7H	451562	rs148209242	-0.129253	0.214112	0.546064	-0.548913	0.290408	0.878752	0.577577	1.33697
ZDHHC5	ZRgorI	YeZO7H	451562	rs1867127	0.385559	0.327096	0.238504	-0.255549	1.02667	1.47044	0.774491	2.79175
ZDHHC5	ZRgorI	YeZO7H	451562	rs188845805	-0.0514046	0.247697	0.835596	-0.536891	0.434081	0.949894	0.584563	1.54354
ZDHHC5	ZRgorI	YeZO7H	451562	rs2441987	0.320506	0.361103	0.374769	-0.387255	1.02827	1.37782	0.678918	2.79622
ZDHHC5	ZRgorI	YeZO7H	451562	rs2454663	0.0899778	0.192846	0.640801	-0.288	0.467955	1.09415	0.749762	1.59673
ZDHHC5	ZRgorI	YeZO7H	451562	rs28362934	0.0812887	0.283614	0.774405	-0.474594	0.637171	1.08468	0.622138	1.89112
ZDHHC5	ZRgorI	YeZO7H	451562	rs3851121	0.0146505	0.248896	0.953062	-0.473185	0.502486	1.01476	0.623015	1.65283
ZDHHC5	ZRgorI	YeZO7H	451562	rs584499	-0.0480855	0.216703	0.824394	-0.472823	0.376652	0.953052	0.623241	1.4574
ZDHHC5	ZRgorI	YeZO7H	451562	rs588808	-0.060318	0.144179	0.675688	-0.342909	0.222273	0.941465	0.709703	1.24891
ZDHHC5	ZRgorI	YeZO7H	451562	rs67812265	0.0479407	0.260399	0.853931	-0.462441	0.558322	1.04911	0.629744	1.74774
ZDHHC5	ZRgorI	YeZO7H	451562	rs7116341	0.184241	0.0692979	0.00784457	0.0484176	0.320065	1.20231	1.04961	1.37722
ZDHHC5	ZRgorI	YeZO7H	451562	rs72923632	-0.107317	0.252251	0.670518	-0.601729	0.387095	0.898241	0.547864	1.4727
ZDHHC5	ZRgorI	YeZO7H	451562	rs75967021	0.180395	0.229909	0.432667	-0.270226	0.631016	1.19769	0.763207	1.87952
ZDHHC5	ZRgorI	YeZO7H	451562	rs76990447	0.39935	0.25929	0.123519	-0.108858	0.907559	1.49086	0.896858	2.47826
ZDHHC5	ZRgorI	YeZO7H	451562	rs77916918	-0.75204	0.366353	0.0400945	-1.47009	-0.033988	0.471404	0.229904	0.966583
ZDHHC5	ZRgorI	YeZO7H	451562	rs79600045	0.287233	0.314086	0.360453	-0.328376	0.902842	1.33273	0.720092	2.4666
ZDHHC5	ZRgorI	YeZO7H	451562	rs964720	0.0669241	0.411538	0.870818	-0.73969	0.873538	1.06921	0.477262	2.39537
ZDHHC5	ZRgorI	YeZO7H	451562	All - Inverse variance weighted	0.0962097	0.0402441	0.0168184	0.0173313	0.175088	1.10099	1.01748	1.19135
ZDHHC5	ZRgorI	YeZO7H	451562	All - MR Egger	0.156844	0.0803819	0.0627966	-0.000704817	0.314392	1.16981	0.999295	1.36943
ZDHHC13	MwBQpn	BGR7OS	451562	rs11024983	0.19789	0.104613	0.0585403	-0.00715242	0.402932	1.21883	0.992873	1.49621
ZDHHC13	MwBQpn	BGR7OS	451562	rs11025027	-0.060047	0.276816	0.828271	-0.602607	0.482513	0.94172	0.547383	1.62014
ZDHHC13	MwBQpn	BGR7OS	451562	rs11025029	0.173882	0.057493	0.00249122	0.0611959	0.286569	1.18992	1.06311	1.33185
ZDHHC13	MwBQpn	BGR7OS	451562	rs11025052	0.170158	0.298245	0.568318	-0.414403	0.754719	1.18549	0.660735	2.12701
ZDHHC13	MwBQpn	BGR7OS	451562	rs12283151	-0.256012	0.398514	0.520603	-1.0371	0.525076	0.774132	0.354481	1.69059
ZDHHC13	MwBQpn	BGR7OS	451562	rs12798330	1.03435	0.439775	0.0186726	0.172393	1.89631	2.81328	1.18814	6.66127
ZDHHC13	MwBQpn	BGR7OS	451562	rs137879491	-0.0449492	0.169626	0.791017	-0.377417	0.287518	0.956046	0.68563	1.33311
ZDHHC13	MwBQpn	BGR7OS	451562	rs17499289	0.0766425	0.321618	0.811646	-0.553728	0.707013	1.07966	0.574803	2.02792
ZDHHC13	MwBQpn	BGR7OS	451562	rs2242458	0.200864	0.157509	0.202221	-0.107855	0.509582	1.22246	0.897758	1.6646
ZDHHC13	MwBQpn	BGR7OS	451562	rs4267049	0.813036	0.320647	0.011225	0.184569	1.4415	2.25474	1.2027	4.22705
ZDHHC13	MwBQpn	BGR7OS	451562	rs4756986	0.0676379	0.22769	0.766419	-0.378634	0.51391	1.06998	0.684796	1.67182
ZDHHC13	MwBQpn	BGR7OS	451562	rs55794144	-0.153218	0.307483	0.618275	-0.755885	0.449449	0.857943	0.469595	1.56745
ZDHHC13	MwBQpn	BGR7OS	451562	rs57092442	0.0544251	0.121932	0.655339	-0.184561	0.293411	1.05593	0.831469	1.34099
ZDHHC13	MwBQpn	BGR7OS	451562	rs7102104	0.167163	0.188635	0.375526	-0.202562	0.536887	1.18195	0.816636	1.71067
ZDHHC13	MwBQpn	BGR7OS	451562	rs7123490	-0.0795527	0.370684	0.830071	-0.806094	0.646988	0.923529	0.446599	1.90978
ZDHHC13	MwBQpn	BGR7OS	451562	rs7350521	0.280199	0.317367	0.377298	-0.34184	0.902239	1.32339	0.710462	2.46512
ZDHHC13	MwBQpn	BGR7OS	451562	rs74547908	0.28654	0.27541	0.298147	-0.253262	0.826343	1.33181	0.776264	2.28495
ZDHHC13	MwBQpn	BGR7OS	451562	rs78274049	0.124568	0.201411	0.536262	-0.270197	0.519333	1.13266	0.763229	1.68091
ZDHHC13	MwBQpn	BGR7OS	451562	rs78632806	0.555051	0.388342	0.152923	-0.206099	1.3162	1.74203	0.813752	3.72923
ZDHHC13	MwBQpn	BGR7OS	451562	rs80281208	0.27335	0.19655	0.164306	-0.111889	0.658589	1.31436	0.894143	1.93206
ZDHHC13	MwBQpn	BGR7OS	451562	All - Inverse variance weighted	0.160923	0.0368377	1.25148e-05	0.0887208	0.233125	1.17459	1.09278	1.26254
ZDHHC13	MwBQpn	BGR7OS	451562	All - MR Egger	0.175232	0.0781052	0.037681	0.0221456	0.328318	1.19152	1.02239	1.38863
ZDHHC20	o7NfEI	adbfu3	451562	rs112506767	-0.119073	0.213704	0.577401	-0.537933	0.299788	0.887743	0.583954	1.34957
ZDHHC20	o7NfEI	adbfu3	451562	rs113842275	0.208937	0.401062	0.602395	-0.577144	0.995018	1.23237	0.5615	2.70477
ZDHHC20	o7NfEI	adbfu3	451562	rs116975298	-4.29063e-05	0.159144	0.999785	-0.311965	0.311879	0.999957	0.732007	1.36599
ZDHHC20	o7NfEI	adbfu3	451562	rs117322839	-0.0976549	0.259247	0.706406	-0.605778	0.410468	0.906962	0.54565	1.50752
ZDHHC20	o7NfEI	adbfu3	451562	rs12583648	-0.0494903	0.26266	0.850548	-0.564305	0.465324	0.951714	0.568755	1.59253
ZDHHC20	o7NfEI	adbfu3	451562	rs148153530	-0.101256	0.318625	0.750645	-0.72576	0.523249	0.903702	0.483957	1.6875
ZDHHC20	o7NfEI	adbfu3	451562	rs2181329	-0.263125	0.132992	0.0478723	-0.523789	-0.00246035	0.768646	0.592272	0.997543
ZDHHC20	o7NfEI	adbfu3	451562	rs261392	-0.00702047	0.328432	0.982946	-0.650747	0.636706	0.993004	0.521656	1.89024
ZDHHC20	o7NfEI	adbfu3	451562	rs41284199	-0.464135	0.302477	0.12492	-1.05699	0.12872	0.628679	0.3475	1.13737
ZDHHC20	o7NfEI	adbfu3	451562	rs4770150	-0.0881838	0.208514	0.672357	-0.496872	0.320504	0.915593	0.608431	1.37782
ZDHHC20	o7NfEI	adbfu3	451562	rs73158463	-0.0713818	0.275123	0.795285	-0.610624	0.46786	0.931106	0.543012	1.59657
ZDHHC20	o7NfEI	adbfu3	451562	rs74039340	-0.0396479	0.267362	0.882111	-0.563677	0.484381	0.961128	0.569113	1.62317
ZDHHC20	o7NfEI	adbfu3	451562	rs75615472	-0.313002	0.237555	0.187639	-0.77861	0.152606	0.731249	0.459044	1.16487
ZDHHC20	o7NfEI	adbfu3	451562	rs77107022	-0.354917	0.482192	0.461701	-1.30001	0.59018	0.701232	0.272528	1.80431
ZDHHC20	o7NfEI	adbfu3	451562	rs79745409	-0.392578	0.440515	0.372833	-1.25599	0.470832	0.675314	0.284795	1.60133
ZDHHC20	o7NfEI	adbfu3	451562	rs7981970	-0.10659	0.0757296	0.159277	-0.25502	0.0418399	0.898894	0.774901	1.04273
ZDHHC20	o7NfEI	adbfu3	451562	rs9506713	-0.15397	0.350266	0.660242	-0.840492	0.532552	0.857298	0.431498	1.70327
ZDHHC20	o7NfEI	adbfu3	451562	rs9509831	0.184566	0.374088	0.621746	-0.548646	0.917778	1.2027	0.577732	2.50372
ZDHHC20	o7NfEI	adbfu3	451562	rs9550727	-0.273249	0.168201	0.104261	-0.602922	0.0564252	0.760904	0.54721	1.05805
ZDHHC20	o7NfEI	adbfu3	451562	All - Inverse variance weighted	-0.134366	0.0453634	0.00305651	-0.223278	-0.0454539	0.87427	0.799892	0.955564
ZDHHC20	o7NfEI	adbfu3	451562	All - MR Egger	-0.16454	0.0923516	0.092674	-0.345549	0.0164687	0.848283	0.707831	1.01661
ZDHHC24	UQzYwa	LtjJJy	451562	rs117613663	-0.244736	0.234048	0.295716	-0.703469	0.213998	0.782911	0.494865	1.23862
ZDHHC24	UQzYwa	LtjJJy	451562	rs12275815	-0.173715	0.194803	0.372531	-0.555529	0.2081	0.840537	0.573768	1.23134
ZDHHC24	UQzYwa	LtjJJy	451562	rs141638488	-0.00333752	0.229656	0.988405	-0.453463	0.446788	0.996668	0.635424	1.56328
ZDHHC24	UQzYwa	LtjJJy	451562	rs142463648	-0.693587	0.510918	0.174613	-1.69499	0.307813	0.49978	0.183602	1.36045
ZDHHC24	UQzYwa	LtjJJy	451562	rs147531523	-0.00989803	0.241577	0.967318	-0.483389	0.463593	0.990151	0.61669	1.58978
ZDHHC24	UQzYwa	LtjJJy	451562	rs148723727	-0.19959	0.13118	0.128136	-0.456703	0.0575232	0.819067	0.633368	1.05921
ZDHHC24	UQzYwa	LtjJJy	451562	rs183088220	-0.0422762	0.213512	0.843042	-0.46076	0.376208	0.958605	0.630804	1.45675
ZDHHC24	UQzYwa	LtjJJy	451562	rs3737525	-0.107081	0.143837	0.456598	-0.389	0.174839	0.898453	0.677734	1.19105
ZDHHC24	UQzYwa	LtjJJy	451562	rs484261	-0.312584	0.390667	0.423636	-1.07829	0.453123	0.731554	0.340176	1.57322
ZDHHC24	UQzYwa	LtjJJy	451562	rs601100	-0.528248	0.322927	0.101879	-1.16119	0.104689	0.589637	0.313115	1.11037
ZDHHC24	UQzYwa	LtjJJy	451562	rs71457714	-0.348349	0.380731	0.36022	-1.09458	0.397885	0.705853	0.334679	1.48867
ZDHHC24	UQzYwa	LtjJJy	451562	rs76759473	-0.364118	0.220994	0.0994275	-0.797267	0.0690308	0.694809	0.450559	1.07147
ZDHHC24	UQzYwa	LtjJJy	451562	rs78650681	-0.418708	0.217093	0.0537676	-0.844211	0.00679404	0.657896	0.429896	1.00682
ZDHHC24	UQzYwa	LtjJJy	451562	rs7935749	-0.480769	0.246815	0.0514276	-0.964526	0.00298793	0.618308	0.381164	1.00299
ZDHHC24	UQzYwa	LtjJJy	451562	All - Inverse variance weighted	-0.215549	0.0583147	0.000218752	-0.329846	-0.101253	0.806098	0.719034	0.903705
ZDHHC24	UQzYwa	LtjJJy	451562	All - MR Egger	-0.103913	0.119539	0.401745	-0.338209	0.130383	0.901304	0.713046	1.13926

## Sheet: Supplementary Table S3
Supplementary Table S3: MR analysis results of palmitoylation-eQTL genes’ effect on GAD
Gene	nsnp	method	b	se	or	or_lci95	or_uci95	pvalue
PPT2	5	MR Egger	0.0109293	0.323941	1.01099	0.535799	1.90762	0.975205
PPT2	5	Weighted median	-0.189665	0.0774824	0.827236	0.710682	0.962906	0.0143714
PPT2	5	Inverse variance weighted	-0.169462	0.0624376	0.844118	0.746888	0.954007	0.00664546
PPT2	5	Simple mode	-0.264081	0.108663	0.767911	0.620604	0.950182	0.0719597
PPT2	5	Weighted mode	-0.202523	0.088797	0.816668	0.686215	0.971921	0.0847177
ZDHHC13	20	MR Egger	0.175232	0.0781052	1.19152	1.02239	1.38863	0.037681
ZDHHC13	20	Weighted median	0.173478	0.0489344	1.18943	1.08065	1.30916	0.000392451
ZDHHC13	20	Inverse variance weighted	0.160923	0.0368377	1.17459	1.09278	1.26254	1.25148e-05
ZDHHC13	20	Simple mode	0.170629	0.0798672	1.18605	1.01419	1.38704	0.0458727
ZDHHC13	20	Weighted mode	0.174125	0.0503807	1.1902	1.07829	1.31373	0.00264553
ZDHHC20	19	MR Egger	-0.16454	0.0923516	0.848283	0.707831	1.01661	0.092674
ZDHHC20	19	Weighted median	-0.106976	0.0646053	0.898547	0.791677	1.01984	0.0977549
ZDHHC20	19	Inverse variance weighted	-0.134366	0.0453634	0.87427	0.799892	0.955564	0.00305651
ZDHHC20	19	Simple mode	-0.0795279	0.0978057	0.923552	0.762443	1.1187	0.426774
ZDHHC20	19	Weighted mode	-0.0966198	0.0673376	0.907901	0.795645	1.03599	0.168476
ZDHHC24	14	MR Egger	-0.103913	0.119539	0.901304	0.713046	1.13926	0.401745
ZDHHC24	14	Weighted median	-0.189163	0.0778044	0.827652	0.71059	0.963998	0.0150463
ZDHHC24	14	Inverse variance weighted	-0.215549	0.0583147	0.806098	0.719034	0.903705	0.000218752
ZDHHC24	14	Simple mode	-0.294249	0.123896	0.745091	0.584449	0.949887	0.033623
ZDHHC24	14	Weighted mode	-0.154089	0.0939574	0.857196	0.71302	1.03052	0.124968
ZDHHC5	26	MR Egger	0.156844	0.0803819	1.16981	0.999295	1.36943	0.0627966
ZDHHC5	26	Weighted median	0.181337	0.0603418	1.19882	1.0651	1.34933	0.00265436
ZDHHC5	26	Inverse variance weighted	0.0962097	0.0402441	1.10099	1.01748	1.19135	0.0168184
ZDHHC5	26	Simple mode	0.0903955	0.111809	1.09461	0.879193	1.3628	0.426442
ZDHHC5	26	Weighted mode	0.165936	0.0612	1.1805	1.04706	1.33094	0.0119394

## Sheet: Supplementary Table S4
Supplementary Table S4: IVW-MR analysis of the association between immune cell traits and GAD
id	immune cell trait	nsnp	method	b	se	or	or_lci95	or_uci95	pvalue
ebi-a-GCST90001399	IgD- CD27- %B cell	8	Inverse variance weighted	-0.0863286	0.0325395	0.917293	0.860617	0.977701	0.00797704
ebi-a-GCST90001433	IgD- CD27- %lymphocyte	3	Inverse variance weighted	-0.131278	0.0523187	0.876974	0.791502	0.971675	0.0121003
ebi-a-GCST90001434	Sw mem %lymphocyte	3	Inverse variance weighted	-0.16187	0.0798532	0.850552	0.727325	0.994657	0.0426527
ebi-a-GCST90001480	Resting Treg AC	11	Inverse variance weighted	-0.0385989	0.0192637	0.962137	0.926487	0.999158	0.0451003
ebi-a-GCST90001487	Activated Treg %CD4 Treg	5	Inverse variance weighted	0.0576672	0.0255477	1.05936	1.00762	1.11376	0.023993
ebi-a-GCST90001544	EM CD4+ %T cell	11	Inverse variance weighted	0.0858342	0.0334066	1.08963	1.02057	1.16336	0.0101882
ebi-a-GCST90001560	CD45RA+ CD8br AC	4	Inverse variance weighted	-0.144317	0.0645702	0.865613	0.762712	0.982397	0.0254148
ebi-a-GCST90001561	CD45RA+ CD8br %CD8br	12	Inverse variance weighted	-0.0283797	0.0110347	0.972019	0.951222	0.993271	0.0101156
ebi-a-GCST90001630	CD8br NKT AC	3	Inverse variance weighted	-0.18013	0.0755216	0.835161	0.720253	0.968402	0.0170722
ebi-a-GCST90001692	CD28+ CD45RA- CD8br %CD8br	14	Inverse variance weighted	0.0429843	0.0188919	1.04392	1.00597	1.0833	0.0228895
ebi-a-GCST90001737	CD19 on naive-mature B cell	3	Inverse variance weighted	0.521067	0.140952	1.68382	1.27737	2.21962	0.000218365
ebi-a-GCST90001743	CD20 on B cell	10	Inverse variance weighted	-0.0778624	0.0380512	0.925092	0.858608	0.996723	0.0407312
ebi-a-GCST90001762	CD20 on IgD+	9	Inverse variance weighted	-0.0796164	0.0396913	0.923471	0.854353	0.99818	0.0448681
ebi-a-GCST90001798	CD27 on CD24+ CD27+	34	Inverse variance weighted	0.0458161	0.0162675	1.04688	1.01403	1.0808	0.00485632
ebi-a-GCST90001800	CD27 on IgD+ CD24+	20	Inverse variance weighted	0.06026	0.0204859	1.06211	1.02031	1.10563	0.00326587
ebi-a-GCST90001801	CD27 on IgD+ CD38- unsw mem	16	Inverse variance weighted	0.0574183	0.0176375	1.0591	1.02311	1.09635	0.00113208
ebi-a-GCST90001802	CD27 on IgD- CD38-	24	Inverse variance weighted	0.0676141	0.0199927	1.06995	1.02884	1.11271	0.000719785
ebi-a-GCST90001804	CD27 on IgD- CD38dim	31	Inverse variance weighted	0.0487115	0.0161854	1.04992	1.01713	1.08376	0.00261601
ebi-a-GCST90001805	CD27 on memory B cell	24	Inverse variance weighted	0.0646262	0.0195779	1.06676	1.0266	1.10849	0.000963493
ebi-a-GCST90001806	CD27 on unsw mem	26	Inverse variance weighted	0.0618207	0.0195878	1.06377	1.02371	1.10541	0.00159904
ebi-a-GCST90001808	CD27 on sw mem	33	Inverse variance weighted	0.0481317	0.0157013	1.04931	1.01751	1.0821	0.00217333
ebi-a-GCST90001900	CD28 on resting Treg	9	Inverse variance weighted	-0.0815012	0.0332475	0.921732	0.863582	0.983797	0.0142321
ebi-a-GCST90001959	CD4 on HLA DR+ CD4+	4	Inverse variance weighted	-0.146546	0.056412	0.863686	0.77328	0.964661	0.00938277
ebi-a-GCST90001961	CD25 on CD39+ CD4+	49	Inverse variance weighted	0.0296567	0.0116417	1.0301	1.00686	1.05388	0.0108509
ebi-a-GCST90002014	CCR2 on CD62L+ myeloid DC	7	Inverse variance weighted	0.0566072	0.0283694	1.05824	1.001	1.11875	0.0460033
ebi-a-GCST90002022	CD4 on CD4+	4	Inverse variance weighted	-0.10753	0.0410879	0.89805	0.828563	0.973364	0.0088691
ebi-a-GCST90002023	CD4 on CM CD4 +	3	Inverse variance weighted	-0.106386	0.0428764	0.899078	0.826609	0.9779	0.0130932
ebi-a-GCST90002024	CD4 on naive CD4+	9	Inverse variance weighted	-0.106458	0.0353045	0.899013	0.838908	0.963425	0.00256629
ebi-a-GCST90002025	CD4 on EM CD4+	5	Inverse variance weighted	-0.0882677	0.035129	0.915516	0.854601	0.980772	0.0119821
ebi-a-GCST90002027	CD4 on CD45RA+ CD4+	3	Inverse variance weighted	-0.0998448	0.0400829	0.904978	0.836602	0.978943	0.0127399
ebi-a-GCST90002056	CD8 on EM CD8br	11	Inverse variance weighted	0.0687605	0.0264724	1.07118	1.01702	1.12823	0.00939204
ebi-a-GCST90002081	SSC-A on CD4+	9	Inverse variance weighted	0.122536	0.0493184	1.13036	1.02621	1.24508	0.01297
ebi-a-GCST90002098	CD45RA on naive CD4+	49	Inverse variance weighted	-0.0277908	0.0105756	0.972592	0.952639	0.992962	0.00859333
ebi-a-GCST90002105	HLA DR on plasmacytoid DC	91	Inverse variance weighted	0.0209354	0.00950127	1.02116	1.00232	1.04035	0.0275639
ebi-a-GCST90002106	HLA DR on DC	76	Inverse variance weighted	0.0219776	0.0111958	1.02222	1.00003	1.0449	0.0496426
ebi-a-GCST90002116	HLA DR on B cell	40	Inverse variance weighted	0.0420615	0.0139763	1.04296	1.01478	1.07192	0.00261682

## Sheet: Supplementary Table S5
Supplementary Table S5: IVW-MR analysis of the association between ZDHHC5 and immune cell traits
id	immune cell trait	nsnp	method	b	se	or	or_lci95	or_uci95	pvalue
ebi-a-GCST90001692	CD28+ CD45RA- CD8br %CD8br	26	Inverse variance weighted	0.219788	0.0619213	1.24581	1.10343	1.40657	0.000386
ebi-a-GCST90001961	CD25 on CD39+ CD4+	26	Inverse variance weighted	0.156456	0.0669001	1.16936	1.02566	1.3332	0.0193535
ebi-a-GCST90002022	CD4 on CD4+	26	Inverse variance weighted	0.262723	0.0739043	1.30047	1.1251	1.50317	0.000378105
ebi-a-GCST90002023	CD4 on CM CD4 +	26	Inverse variance weighted	0.321593	0.0714226	1.37932	1.19914	1.58658	6.71e-06
ebi-a-GCST90002024	CD4 on naive CD4+	26	Inverse variance weighted	0.134883	0.0678232	1.1444	1.00195	1.30711	0.0467302
ebi-a-GCST90002027	CD4 on CD45RA+ CD4+	26	Inverse variance weighted	0.261437	0.0732847	1.29879	1.12502	1.49941	0.000360522
ebi-a-GCST90002081	SSC-A on CD4+	26	Inverse variance weighted	0.286006	0.0658399	1.3311	1.16995	1.51445	1.4e-05

## Sheet: Supplementary Table S6
Supplementary Table S6：IVW-MR analysis of the association between ZDHHC13 and immune cell traits
id	immune cell trait	nsnp	method	b	se	or	or_lci95	or_uci95	pvalue
ebi-a-GCST90001544	EM CD4+ %T cell	19	Inverse variance weighted	0.197205	0.0621476	1.21799	1.07831	1.37577	0.00150783
ebi-a-GCST90001743	CD20 on B cell	19	Inverse variance weighted	0.162324	0.0742439	1.17624	1.01695	1.36049	0.0287892
ebi-a-GCST90001798	CD27 on CD24+ CD27+	19	Inverse variance weighted	0.189798	0.0762286	1.20901	1.04122	1.40383	0.0127794
ebi-a-GCST90001800	CD27 on IgD+ CD24+	19	Inverse variance weighted	0.257083	0.087031	1.29315	1.09035	1.53367	0.0031376
ebi-a-GCST90001801	CD27 on IgD+ CD38- unsw mem	19	Inverse variance weighted	0.340638	0.0911552	1.40584	1.17583	1.68085	0.000186302
ebi-a-GCST90001802	CD27 on IgD- CD38-	19	Inverse variance weighted	0.166097	0.0786133	1.18069	1.01209	1.37737	0.0346146
ebi-a-GCST90001804	CD27 on IgD- CD38dim	19	Inverse variance weighted	0.235087	0.0651431	1.26502	1.11339	1.4373	0.000307637
ebi-a-GCST90001805	CD27 on memory B cell	19	Inverse variance weighted	0.195864	0.0842392	1.21636	1.03123	1.43473	0.0200667
ebi-a-GCST90001806	CD27 on unsw mem	19	Inverse variance weighted	0.25556	0.0858446	1.29118	1.09123	1.52778	0.0029108
ebi-a-GCST90001808	CD27 on sw mem	19	Inverse variance weighted	0.219198	0.0800027	1.24508	1.06438	1.45645	0.00614616
ebi-a-GCST90002105	HLA DR on plasmacytoid DC	19	Inverse variance weighted	0.172395	0.0717398	1.18815	1.0323	1.36753	0.0162586
ebi-a-GCST90002106	HLA DR on DC	19	Inverse variance weighted	0.239506	0.0733107	1.27062	1.10056	1.46696	0.00108695

## Sheet: Supplementary Table S7
Supplementary Table S7: Effects of ZDHHC5 on GAD mediated by immune cell traits
id	immune cell trait	nsnp.x	method.x	b.x	se.x	or.x	or_lci95.x	or_uci95.x	pvalue.x	nsnp.y	method.y	b.y	se.y	or.y	or_lci95.y	or_uci95.y	pvalue.y	beta_all	beta1	beta2	beta12	beta_dir	se	Z	P	lci	uci	beta12_p	lci_p	uci_p
ebi-a-GCST90001692	CD28+ CD45RA- CD8br %CD8br	26	IVW	0.219788	0.0619213	1.24581	1.10343	1.40657	0.000386	14	IVW	0.0429843	0.0188919	1.04392	1.00597	1.0833	0.0228895	0.0962097	0.219788	0.0429843	0.00944745	0.0867623	0.0136338	0.692945	0.488344	-0.0172747	0.0361696	0.0981964	-0.179553	0.375946
ebi-a-GCST90001961	CD25 on CD39+ CD4+	26	IVW	0.156456	0.0669001	1.16936	1.02566	1.3332	0.0193535	49	IVW	0.0296567	0.0116417	1.0301	1.00686	1.05388	0.0108509	0.0962097	0.156456	0.0296567	0.00463997	0.0915697	0.0104726	0.443057	0.657724	-0.0158864	0.0251663	0.0482277	-0.165122	0.261578
ebi-a-GCST90002022	CD4 on CD4+	26	IVW	0.262723	0.0739043	1.30047	1.1251	1.50317	0.000378105	4	IVW	-0.10753	0.0410879	0.89805	0.828563	0.973364	0.0088691	0.0962097	0.262723	-0.10753	-0.0282505	0.12446	0.0199127	-1.41872	0.155981	-0.0672794	0.0107784	-0.293635	-0.6993	0.11203
ebi-a-GCST90002023	CD4 on CM CD4 +	26	IVW	0.321593	0.0714226	1.37932	1.19914	1.58658	6.71e-06	3	IVW	-0.106386	0.0428764	0.899078	0.826609	0.9779	0.0130932	0.0962097	0.321593	-0.106386	-0.034213	0.130423	0.0234176	-1.461	0.144016	-0.0801115	0.0116854	-0.355609	-0.832675	0.121458
ebi-a-GCST90002024	CD4 on naive CD4+	26	IVW	0.134883	0.0678232	1.1444	1.00195	1.30711	0.0467302	9	IVW	-0.106458	0.0353045	0.899013	0.838908	0.963425	0.00256629	0.0962097	0.134883	-0.106458	-0.0143593	0.110569	0.00989013	-1.45188	0.146535	-0.0337439	0.00502539	-0.14925	-0.350733	0.0522337
ebi-a-GCST90002027	CD4 on CD45RA+ CD4+	26	IVW	0.261437	0.0732847	1.29879	1.12502	1.49941	0.000360522	3	IVW	-0.0998448	0.0400829	0.904978	0.836602	0.978943	0.0127399	0.0962097	0.261437	-0.0998448	-0.0261031	0.122313	0.0195728	-1.33364	0.182322	-0.0644659	0.0122596	-0.271315	-0.670056	0.127426
ebi-a-GCST90002081	SSC-A on CD4+	26	IVW	0.286006	0.0658399	1.3311	1.16995	1.51445	1.4e-05	9	IVW	0.122536	0.0493184	1.13036	1.02621	1.24508	0.01297	0.0962097	0.286006	0.122536	0.035046	0.0611637	0.0197765	1.7721	0.0763782	-0.00371604	0.073808	0.364267	-0.0386243	0.767158

## Sheet: Supplementary Table S8
Supplementary Table S8：Effects of ZDHHC13 on GAD mediated by immune cell traits
id	immune cell trait	nsnp.x	method.x	b.x	se.x	or.x	or_lci95.x	or_uci95.x	pvalue.x	nsnp.y	method.y	b.y	se.y	or.y	or_lci95.y	or_uci95.y	pvalue.y	beta_all	beta1	beta2	beta12	beta_dir	se	Z	P	lci	uci	beta12_p	lci_p	uci_p
ebi-a-GCST90001544	EM CD4+ %T cell	19	IVW	0.197205	0.0621476	1.21799	1.07831	1.37577	0.00150783	11	IVW	0.0858342	0.0334066	1.08963	1.02057	1.16336	0.0101882	0.160923	0.197205	0.0858342	0.0169269	0.143996	0.0125868	1.34482	0.178684	-0.00774318	0.041597	0.105187	-0.0481174	0.258491
ebi-a-GCST90001743	CD20 on B cell	19	IVW	0.162324	0.0742439	1.17624	1.01695	1.36049	0.0287892	10	IVW	-0.0778624	0.0380512	0.925092	0.858608	0.996723	0.0407312	0.160923	0.162324	-0.0778624	-0.0126389	0.173562	0.0124104	-1.01841	0.308481	-0.0369633	0.0116855	-0.0785404	-0.229696	0.0726154
ebi-a-GCST90001798	CD27 on CD24+ CD27+	19	IVW	0.189798	0.0762286	1.20901	1.04122	1.40383	0.0127794	34	IVW	0.0458161	0.0162675	1.04688	1.01403	1.0808	0.00485632	0.160923	0.189798	0.0458161	0.00869582	0.152227	0.0144873	0.600239	0.548347	-0.0196992	0.0370908	0.0540372	-0.122414	0.230489
ebi-a-GCST90001800	CD27 on IgD+ CD24+	19	IVW	0.257083	0.087031	1.29315	1.09035	1.53367	0.0031376	20	IVW	0.06026	0.0204859	1.06211	1.02031	1.10563	0.00326587	0.160923	0.257083	0.06026	0.0154918	0.145431	0.0224082	0.691346	0.489348	-0.0284283	0.0594119	0.0962687	-0.176658	0.369195
ebi-a-GCST90001801	CD27 on IgD+ CD38- unsw mem	19	IVW	0.340638	0.0911552	1.40584	1.17583	1.68085	0.000186302	16	IVW	0.0574183	0.0176375	1.0591	1.02311	1.09635	0.00113208	0.160923	0.340638	0.0574183	0.0195589	0.141364	0.0310674	0.629562	0.528981	-0.0413333	0.080451	0.121542	-0.256852	0.499936
ebi-a-GCST90001802	CD27 on IgD- CD38-	19	IVW	0.166097	0.0786133	1.18069	1.01209	1.37737	0.0346146	24	IVW	0.0676141	0.0199927	1.06995	1.02884	1.11271	0.000719785	0.160923	0.166097	0.0676141	0.0112305	0.149692	0.0131272	0.855512	0.392268	-0.0144989	0.0369599	0.0697882	-0.0900985	0.229675
ebi-a-GCST90001804	CD27 on IgD- CD38dim	19	IVW	0.235087	0.0651431	1.26502	1.11339	1.4373	0.000307637	31	IVW	0.0487115	0.0161854	1.04992	1.01713	1.08376	0.00261601	0.160923	0.235087	0.0487115	0.0114515	0.149471	0.0153346	0.746771	0.455202	-0.0186044	0.0415073	0.0711612	-0.115611	0.257933
ebi-a-GCST90001805	CD27 on memory B cell	19	IVW	0.195864	0.0842392	1.21636	1.03123	1.43473	0.0200667	24	IVW	0.0646262	0.0195779	1.06676	1.0266	1.10849	0.000963493	0.160923	0.195864	0.0646262	0.012658	0.148265	0.0165479	0.764929	0.444314	-0.0197759	0.0450919	0.0786587	-0.122891	0.280208
ebi-a-GCST90001806	CD27 on unsw mem	19	IVW	0.25556	0.0858446	1.29118	1.09123	1.52778	0.0029108	26	IVW	0.0618207	0.0195878	1.06377	1.02371	1.10541	0.00159904	0.160923	0.25556	0.0618207	0.0157989	0.145124	0.0219718	0.719052	0.472109	-0.0272659	0.0588637	0.0981769	-0.169435	0.365789
ebi-a-GCST90001808	CD27 on sw mem	19	IVW	0.219198	0.0800027	1.24508	1.06438	1.45645	0.00614616	33	IVW	0.0481317	0.0157013	1.04931	1.01751	1.0821	0.00217333	0.160923	0.219198	0.0481317	0.0105504	0.150372	0.0175527	0.601068	0.547795	-0.0238529	0.0449537	0.0655617	-0.148226	0.279349
ebi-a-GCST90002105	HLA DR on plasmacytoid DC	19	IVW	0.172395	0.0717398	1.18815	1.0323	1.36753	0.0162586	91	IVW	0.0209354	0.00950127	1.02116	1.00232	1.04035	0.0275639	0.160923	0.172395	0.0209354	0.00360916	0.157314	0.0123692	0.291787	0.770449	-0.0206344	0.0278527	0.0224279	-0.128226	0.173081
ebi-a-GCST90002106	HLA DR on DC	19	IVW	0.239506	0.0733107	1.27062	1.10056	1.46696	0.00108695	76	IVW	0.0219776	0.0111958	1.02222	1.00003	1.0449	0.0496426	0.160923	0.239506	0.0219776	0.00526377	0.155659	0.0175601	0.299758	0.764362	-0.029154	0.0396815	0.0327099	-0.181168	0.246587
